# Supplementary material for: A re-inducible gap gene cascade patterns the anterior–posterior axis of insects in a threshold-free fashion
Source: eLife. 2018 Dec 20;7:e41208. doi: 10.7554/eLife.41208 (PMC6329609; doi:10.7554/eLife.41208)
Supplement: Figure 4—source data 1. — Listed are the percentages of embryos with detectable expression found in each region of the embryo (HS Anterior: HS-A, Anterior: A, and Active-Zone: AZ) in each egg collection in our quantitative analyses in Figure 4 (C) and Figure 4—figure supplement 3. Listed also are the numbers of embryos analyzed in each egg collection (n). [file elife-41208-fig4-data1.xlsx]

## Sheet: Sheet1
		Time of heat-shock application (hours AEL)
		26-29
		hb								Kr								mlpt								gt
hours post heat-shock		WT				hs-hb				WT				hs-hb				WT				hs-hb				WT				hs-hb
		HS-A(%)	A(%)	AZ(%)	n	HS-A(%)	A(%)	AZ(%)	n	HS-A(%)	A(%)	AZ(%)	n	HS-A(%)	A(%)	AZ(%)	n	HS-A(%)	A(%)	AZ(%)	n	HS-A(%)	A(%)	AZ(%)	n	HS-A(%)	A(%)	AZ(%)	n	HS-A(%)	A(%)	AZ(%)	n
	3	50	50	0	14	100	100	100	15	100	100	0	15	100	100	0	15	100	100	18.75	16	100	100	6.7	15	100	92.3	46.2	13	100	100	41.7	13
	6	0	0	6	16	56	87.5	87.5	16	100	100	0	15	67	80	0	12	100	100	0	15	100	100	11.8	17	100	100	27.3	12	100	92.9	28.6	14
	9	0	0	0	16	25	0	0	16	88	88	0	15	56	50	0	16	100	100	6.7	15	35	41.2	0	17	100	100	0	14	80	86.7	0	15
	12	0	0	40	15	0	0	0	12	43.8	43.8	0	16	25	31	0	16	100	100	46.7	15	53	81.25	0	15	100	100	0	11	58	75	8.3	11
	15	0	6.3	100	16	0	33.3	80	15	23.5	23.5	0	17	31	100	71.4	14	71.4	100	60	20	32	25	55	20	57	64.2	0	14	0	0	0	8
	18	0	73.3	100	15	0	0	93.33	15	0	0	0	16	0	100	50	14	48	100	42.9	21	40	71	85.7	21	11	7	0	13	0	23	69.2	13
	21	0	87.5	93.8	16	0	0	100	14	0	0	0	13	0	100	21.4	14	29	95.2	9.5	21	15	95	65	20	0	10	0	10	0	75	58.3	12
	24	0	54.5	54.5	11	0	0	100	11	0	0	0	16	0	91.7	0	12	0	21.4	0	19	0	100	86.7	15	0	0	0	10	0	38.5	61.5	13
	27	0	10	10	10	0	0	88.9	9	0	0	0	6	0	16.7	0	6	0	40	0	10	0	100	15.4	13	0	0	0	11	0	70	0	10
	30	0	22.2	22.2	9	0	87.5	87.5	8	0	0	0	10	0	0	0	12	0	12.5	12.5	8	0	50	100	8	0	0	0	8	0	50	0	6
