# Supplementary material for: A re-inducible gap gene cascade patterns the anterior–posterior axis of insects in a threshold-free fashion
Source: eLife. 2018 Dec 20;7:e41208. doi: 10.7554/eLife.41208 (PMC6329609; doi:10.7554/eLife.41208)
Supplement: Figure 5—source data 1. — Listed are the percentages of embryos with detectable expression found in each region of the embryo (HS Anterior: HS-A, Anterior: A, and Active-Zone: AZ) in each egg collection in our quantitative analyses in Figure 5 (A) and Figure 5—figure supplement 2. Listed also are the numbers of embryos analyzed in each egg collection (n). [file elife-41208-fig5-data1.xlsx]

## Sheet: Sheet1
		Time of heat-shock application (hours AEL)
		23-26
		hb								Kr								mlpt								gt
hours post heat-shock		WT				hs-hb				WT				hs-hb				WT				hs-hb				WT				hs-hb
		HS-A(%)	A(%)	AZ(%)	n	HS-A(%)	A(%)	AZ(%)	n	HS-A(%)	A(%)	AZ(%)	n	HS-A(%)	A(%)	AZ(%)	n	HS-A(%)	A(%)	AZ(%)	n	HS-A(%)	A(%)	AZ(%)	n	HS-A(%)	A(%)	AZ(%)	n	HS-A(%)	A(%)	AZ(%)	n
	3	100	100	0	16	100	100	100	20	100	100	23	13	100	100	7.7	13	63	63	100	19	95	95	65	20	66.7	66.7	100	15	77	77	77	13
	6	90.5	90.5	0	21	89.5	89.5	89.5	19	100	100	0	10	100	100	0	13	94.4	94.4	83.3	16	100	100	60	20	100	100	92.3	13	92.3	92.3	38.5	13
	9	100	100	0	12	63.2	63.2	63.2	19	100	100	0	13	100	100	0	13	100	100	47.6	21	100	100	45	20	100	100	40	15	80	80	13.33	15
	12	29.4	29.4	11.7	17	16	27.8	5.6	19	100	100	0	15	100	100	0	16	100	100	18.2	22	85	85	5	20	100	100	0	16	31	31	0	16
	15	0	0	41.7	12	0	29.4	41.2	17	91.7	91.7	0	12	100	100	60	15	100	100	36.4	22	61.9	61.9	42.9	21	100	100	0	14	0	28.6	64.3	14
	18	0	0	86.7	15	0	23	38.5	14	53.8	53.8	0	13	100	100	13.3	15	72	80	73.3	15	74	88.9	88.9	18	64	64	0	14	0	58.33	100	12
	21	0	78.6	100	14	0	0	33.3	15	15.4	15.4	0	13	15	55.6	0	9	52	100	10.5	19	72	100	77	13	18.8	18.8	0	11	0	100	33.3	3
	24	0	100	100	17	0	0	75	8	0	0	0	13	0	30.8	0	13	11	92	8	25	0	100	18.2	22	46.7	46.7	0	15	0	100	83.33	12
	27	0	10.5	10.5	19	0	8.3	75	12	0	0	0	15	0	0	0	17	0	75	0	12	0	100	70	20	15.4	15.4	0	13	0	100	23	13
	30	0	28.6	28.6	14	0	0	100	17	0	0	0	12	0	0	0	16	0	55	0	20	0	95	95	20	0	0	0	3	0	60	0	5
