# Supplementary material for: A re-inducible gap gene cascade patterns the anterior–posterior axis of insects in a threshold-free fashion
Source: eLife. 2018 Dec 20;7:e41208. doi: 10.7554/eLife.41208 (PMC6329609; doi:10.7554/eLife.41208)
Supplement: Figure 5—source data 2. — Listed are the percentages of embryos with detectable expression found in each region of the embryo (HS Anterior: HS-A, Anterior: A, and Active-Zone: AZ) in each egg collection in our quantitative analyses in Figure 5 (B) and Figure 5—figure supplement 4. Listed also are the numbers of embryos analyzed in each egg collection (n). [file elife-41208-fig5-data2.xlsx]

## Sheet: Sheet1
		Time of heat-shock application (hours AEL)
		20-23
		hb								Kr								mlpt								gt
hours post heat-shock		WT				hs-hb				WT				hs-hb				WT				hs-hb				WT				hs-hb
		HS-A(%)	A(%)	AZ(%)	n	HS-A(%)	A(%)	AZ(%)	n	HS-A(%)	A(%)	AZ(%)	n	HS-A(%)	A(%)	AZ(%)	n	HS-A(%)	A(%)	AZ(%)	n	HS-A(%)	A(%)	AZ(%)	n	HS-A(%)	A(%)	AZ(%)	n	HS-A(%)	A(%)	AZ(%)	n
	3	100	100	0	20	100	100	58.3	12	100	100	100	15	100	100	53	17	0	0	100	16	70.6	70.6	58.8	17	0	0	100	15	25	25	93.75	16
	6	100	100	0	13	100	100	92.9	14	100	100	85.7	13	100	100	61.5	13	25	25	87.5	8	64.7	64.7	70.6	17	25	25	83.3	12	0	0	100	12
	9	100	100	0	21	38.5	38.5	7.7	13	100	100	6.7	15	100	100	33.3	15	100	100	75	8	10	10	100	10	93.8	93.8	87.5	16	0	0	0	15
	12	100	100	0	19	95	95	0	20	100	100	7.7	13	100	100	60	15	100	100	60	10	0	0	100	10	100	100	56.25	16	0	0	33.3	15
	15	94.7	94.7	5.3	19	81	81	0	21	100	100	0	14	100	100	69.2	13	100	100	10	10	0	28.6	100	7	100	100	20	15	0	28.6	71.4	14
	18	45	45	40	20	50	50	0	20	76.5	76.5	0	17	100	100	43.75	16	100	100	50	20	0	100	100	32	100	100	6.7	15	0	71.4	92.9	14
	21	0	38	90.5	22	5.3	5.3	0	19	60	60	0	10	0	70	0	10	100	100	33.3	12	0	100	61.11	18	85.7	85.7	0	21	0	81.8	81.8	22
	24	0	73.7	89.5	19	0	0	89.5	19	44.4	44.4	0	9	0	77.8	11.1	14	83	100	63	19	0	100	38	21	60	60	0	15	0	85.7	28.6	14
	27	0	100	100	18	0	0	94.4	18	0	0	0	14	0	0	0	14	37	100	31.6	19	0	100	76.19	21	14.3	14.3	0	16	0	93.75	0	16
	30	0	76.9	76.9	13	0	93.8	100	16	0	0	0	13	0	0	0	12	12.5	40	13.33	15	0	88.9	77.8	18	0	0	0	18	0	0	0	16
